# Supplementary material for: Extensive Pollen Flow and Historical Population Expansions Shaped the Phylogeographic Pattern of Choerospondias axillaris: Evidence From Chloroplast DNA and ITS Sequences
Source: Ecol Evol. 2026 Apr 30;16(5):e73588. doi: 10.1002/ece3.73588 (PMC13130045; doi:10.1002/ece3.73588)
Supplement: Supplementary file 5 — Table S1: Primer information and Annealing temperature for Choerospondias axillaris . [file ECE3-16-e73588-s011.xlsx]

## Sheet: Sheet1
Table S1 Primer information and Annealing temperature for C. axillaris.
Primer name	Primer Sequences (5’-3’)	Annealing temperature
psbA-trnH	F：GTTATGCATGAACGTAATGCTC	54°C
	R：CGCGCATGGTGGATTCACAAATC
rpl20-rps12	F：TTTGTTCTACGTCTCCGAGC	54°C
	R：GTCGAGGAACATGTACTAGG
trnL-trnF	F：GGATTTGGTCAGGGAGATGC	54°C
	R：ATGGCCGATACTACTGGAAGG
ITS	F：CGGTCCGTAGGTGAACCTGC	54°C
	R：GCTGCGTTCTTCATCGATGCG
