# Supplementary material for: Extensive Pollen Flow and Historical Population Expansions Shaped the Phylogeographic Pattern of Choerospondias axillaris: Evidence From Chloroplast DNA and ITS Sequences
Source: Ecol Evol. 2026 Apr 30;16(5):e73588. doi: 10.1002/ece3.73588 (PMC13130045; doi:10.1002/ece3.73588)
Supplement: Supplementary file 6 — Table S2: Occurrence sites from field survey and website records used for Maxent analyses in this study. [file ECE3-16-e73588-s004.xlsx]

## Sheet: Sheet1
Table S2. Occurrence sites from field survey and website records used for Maxent analyses in this study.
Species	Longtitude	Latitude	Source
C. axillaris	114.79	28.39	This study
C. axillaris	114.31	25.68	This study
C. axillaris	114.79	24.91	This study
C. axillaris	118.18	28.43	This study
C. axillaris	114.91	27.82	This study
C. axillaris	116.68	28.71	This study
C. axillaris	112.54	28.27	This study
C. axillaris	111.21	28.37	This study
C. axillaris	111.48	28.91	This study
C. axillaris	109.85	28.98	This study
C. axillaris	112.93	27.83	This study
C. axillaris	110.97	30.82	This study
C. axillaris	114.29	29.85	This study
C. axillaris	113.62	29.87	This study
C. axillaris	114.03	29.55	This study
C. axillaris	114.47	29.61	This study
C. axillaris	108.61	23.43	This study
C. axillaris	110.49	24.78	This study
C. axillaris	111.29	24.52	This study
C. axillaris	111.54	23.86	This study
C. axillaris	110.38	23.54	This study
C. axillaris	109.83	19.03	This study
C. axillaris	113.34	25.13	This study
C. axillaris	117.19	26.35	This study
C. axillaris	118.41	29.13	This study
C. axillaris	117.71	29.85	This study
C. axillaris	98.59	24.44	This study
C. axillaris	108.83	27.71	This study
C. axillaris	106.45	29.54	This study
C. axillaris	121.84	29.89	the Chinese Virtual Herbarium (https://www.cvh.ac.cn/)
C. axillaris	110.19	29.41	the Chinese Virtual Herbarium (https://www.cvh.ac.cn/)
C. axillaris	113.39	24.21	the Chinese Virtual Herbarium (https://www.cvh.ac.cn/)
C. axillaris	114.32	25.12	the Chinese Virtual Herbarium (https://www.cvh.ac.cn/)
C. axillaris	116.17	23.74	the Chinese Virtual Herbarium (https://www.cvh.ac.cn/)
C. axillaris	109.56	19.51	the Chinese Virtual Herbarium (https://www.cvh.ac.cn/)
C. axillaris	109.69	18.64	the Chinese Virtual Herbarium (https://www.cvh.ac.cn/)
C. axillaris	110.01	19.73	the Chinese Virtual Herbarium (https://www.cvh.ac.cn/)
C. axillaris	118.07	27.38	the Chinese Virtual Herbarium (https://www.cvh.ac.cn/)
C. axillaris	117.82	26.79	the Chinese Virtual Herbarium (https://www.cvh.ac.cn/)
C. axillaris	117.32	27.54	the Chinese Virtual Herbarium (https://www.cvh.ac.cn/)
C. axillaris	118.98	26.91	the Chinese Virtual Herbarium (https://www.cvh.ac.cn/)
C. axillaris	111.28	30.69	the Chinese Virtual Herbarium (https://www.cvh.ac.cn/)
C. axillaris	109.71	30.61	the Chinese Virtual Herbarium (https://www.cvh.ac.cn/)
C. axillaris	111.06	30.15	the Chinese Virtual Herbarium (https://www.cvh.ac.cn/)
C. axillaris	119.47	28.45	the Chinese Virtual Herbarium (https://www.cvh.ac.cn/)
C. axillaris	118.62	28.74	the Chinese Virtual Herbarium (https://www.cvh.ac.cn/)
C. axillaris	119.08	28.04	the Chinese Virtual Herbarium (https://www.cvh.ac.cn/)
C. axillaris	121.54	29.81	the Chinese Virtual Herbarium (https://www.cvh.ac.cn/)
C. axillaris	120.08	27.79	the Chinese Virtual Herbarium (https://www.cvh.ac.cn/)
C. axillaris	119.71	27.55	the Chinese Virtual Herbarium (https://www.cvh.ac.cn/)
C. axillaris	118.16	29.42	the Chinese Virtual Herbarium (https://www.cvh.ac.cn/)
C. axillaris	118.75	30.94	the Chinese Virtual Herbarium (https://www.cvh.ac.cn/)
C. axillaris	99.91	24.59	the Chinese Virtual Herbarium (https://www.cvh.ac.cn/)
C. axillaris	106.26	29.32	the Chinese Virtual Herbarium (https://www.cvh.ac.cn/)
C. axillaris	117.57	29.68	the Chinese Virtual Herbarium (https://www.cvh.ac.cn/)
C. axillaris	102.42	23.36	the Chinese Virtual Herbarium (https://www.cvh.ac.cn/)
C. axillaris	119.27	29.47	the Chinese Virtual Herbarium (https://www.cvh.ac.cn/)
C. axillaris	119.26	28.59	the Chinese Virtual Herbarium (https://www.cvh.ac.cn/)
C. axillaris	111.06	25.93	the Chinese Virtual Herbarium (https://www.cvh.ac.cn/)
C. axillaris	103.93	22.53	the Chinese Virtual Herbarium (https://www.cvh.ac.cn/)
C. axillaris	115.49	28.25	the Chinese Virtual Herbarium (https://www.cvh.ac.cn/)
C. axillaris	114.94	28.23	the Chinese Virtual Herbarium (https://www.cvh.ac.cn/)
C. axillaris	115.85	28.68	the Chinese Virtual Herbarium (https://www.cvh.ac.cn/)
C. axillaris	117.85	29.25	the Chinese Virtual Herbarium (https://www.cvh.ac.cn/)
C. axillaris	117.42	28.41	the Chinese Virtual Herbarium (https://www.cvh.ac.cn/)
C. axillaris	114.35	25.41	the Chinese Virtual Herbarium (https://www.cvh.ac.cn/)
C. axillaris	116.63	28.85	the Chinese Virtual Herbarium (https://www.cvh.ac.cn/)
C. axillaris	115.81	25.58	the Chinese Virtual Herbarium (https://www.cvh.ac.cn/)
C. axillaris	112.39	29.36	the Chinese Virtual Herbarium (https://www.cvh.ac.cn/)
C. axillaris	111.32	27.72	the Chinese Virtual Herbarium (https://www.cvh.ac.cn/)
C. axillaris	113.57	25.98	the Chinese Virtual Herbarium (https://www.cvh.ac.cn/)
C. axillaris	110.38	28.45	the Chinese Virtual Herbarium (https://www.cvh.ac.cn/)
C. axillaris	111.65	25.96	the Chinese Virtual Herbarium (https://www.cvh.ac.cn/)
C. axillaris	113.81	29.24	the Chinese Virtual Herbarium (https://www.cvh.ac.cn/)
C. axillaris	108.61	23.43	the Chinese Virtual Herbarium (https://www.cvh.ac.cn/)
C. axillaris	110.17	25.23	the Chinese Virtual Herbarium (https://www.cvh.ac.cn/)
C. axillaris	110.82	24.83	the Chinese Virtual Herbarium (https://www.cvh.ac.cn/)
C. axillaris	110.84	25.24	the Chinese Virtual Herbarium (https://www.cvh.ac.cn/)
C. axillaris	106.46	26.55	the Chinese Virtual Herbarium (https://www.cvh.ac.cn/)
C. axillaris	104.95	26.55	the Chinese Virtual Herbarium (https://www.cvh.ac.cn/)
C. axillaris	105.47	26.21	the Chinese Virtual Herbarium (https://www.cvh.ac.cn/)
C. axillaris	105.73	26.31	the Chinese Virtual Herbarium (https://www.cvh.ac.cn/)
C. axillaris	106.25	26.41	the Chinese Virtual Herbarium (https://www.cvh.ac.cn/)
C. axillaris	106.82	28.13	the Chinese Virtual Herbarium (https://www.cvh.ac.cn/)
C. axillaris	105.69	28.59	the Chinese Virtual Herbarium (https://www.cvh.ac.cn/)
C. axillaris	105.28	27.28	the Chinese Virtual Herbarium (https://www.cvh.ac.cn/)
C. axillaris	117.35	24.52	the Chinese Virtual Herbarium (https://www.cvh.ac.cn/)
C. axillaris	118.29	27.02	the Chinese Virtual Herbarium (https://www.cvh.ac.cn/)
C. axillaris	119.12	26.15	the Chinese Virtual Herbarium (https://www.cvh.ac.cn/)
C. axillaris	116.09	25.11	the Chinese Virtual Herbarium (https://www.cvh.ac.cn/)
C. axillaris	118.53	27.92	the Chinese Virtual Herbarium (https://www.cvh.ac.cn/)
C. axillaris	114.14	24.84	the Chinese Virtual Herbarium (https://www.cvh.ac.cn/)
C. axillaris	116.99	23.66	the Chinese Virtual Herbarium (https://www.cvh.ac.cn/)
C. axillaris	112.37	24.78	the Chinese Virtual Herbarium (https://www.cvh.ac.cn/)
C. axillaris	113.05	23.68	the Chinese Virtual Herbarium (https://www.cvh.ac.cn/)
C. axillaris	112.28	24.72	the Chinese Virtual Herbarium (https://www.cvh.ac.cn/)
C. axillaris	112.63	24.46	the Chinese Virtual Herbarium (https://www.cvh.ac.cn/)
C. axillaris	101.68	23.42	the Chinese Virtual Herbarium (https://www.cvh.ac.cn/)
C. axillaris	101.04	23.06	the Chinese Virtual Herbarium (https://www.cvh.ac.cn/)
C. axillaris	98.16	24.71	the Chinese Virtual Herbarium (https://www.cvh.ac.cn/)
C. axillaris	98.29	24.83	the Chinese Virtual Herbarium (https://www.cvh.ac.cn/)
C. axillaris	104.24	23.37	the Chinese Virtual Herbarium (https://www.cvh.ac.cn/)
C. axillaris	109.44	19.22	the Chinese Virtual Herbarium (https://www.cvh.ac.cn/)
C. axillaris	109.05	19.29	the Chinese Virtual Herbarium (https://www.cvh.ac.cn/)
C. axillaris	109.16	18.75	the Chinese Virtual Herbarium (https://www.cvh.ac.cn/)
C. axillaris	109.51	18.77	the Chinese Virtual Herbarium (https://www.cvh.ac.cn/)
C. axillaris	109.68	19.91	the Chinese Virtual Herbarium (https://www.cvh.ac.cn/)
C. axillaris	110.03	18.51	the Chinese Virtual Herbarium (https://www.cvh.ac.cn/)
C. axillaris	98.58	24.45	the Chinese Virtual Herbarium (https://www.cvh.ac.cn/)
C. axillaris	112.93	28.23	the Chinese Virtual Herbarium (https://www.cvh.ac.cn/)
C. axillaris	111.69	29.03	the Chinese Virtual Herbarium (https://www.cvh.ac.cn/)
C. axillaris	115.76	29.31	the Chinese Virtual Herbarium (https://www.cvh.ac.cn/)
C. axillaris	113.93	29.97	the Chinese Virtual Herbarium (https://www.cvh.ac.cn/)
C. axillaris	111.56	24.42	the Chinese Virtual Herbarium (https://www.cvh.ac.cn/)
C. axillaris	111.27	23.47	the Chinese Virtual Herbarium (https://www.cvh.ac.cn/)
C. axillaris	109.59	23.11	the Chinese Virtual Herbarium (https://www.cvh.ac.cn/)
C. axillaris	107.27	28.33	the Chinese Virtual Herbarium (https://www.cvh.ac.cn/)
C. axillaris	104.74	31.46	the Chinese Virtual Herbarium (https://www.cvh.ac.cn/)
C. axillaris	104.62	28.77	the Chinese Virtual Herbarium (https://www.cvh.ac.cn/)
C. axillaris	104.34	28.83	the Chinese Virtual Herbarium (https://www.cvh.ac.cn/)
C. axillaris	105.16	31.63	the Chinese Virtual Herbarium (https://www.cvh.ac.cn/)
C. axillaris	104.52	32.41	the Chinese Virtual Herbarium (https://www.cvh.ac.cn/)
C. axillaris	106.41	31.03	the Chinese Virtual Herbarium (https://www.cvh.ac.cn/)
C. axillaris	106.57	31.07	the Chinese Virtual Herbarium (https://www.cvh.ac.cn/)
C. axillaris	106.28	32.23	the Chinese Virtual Herbarium (https://www.cvh.ac.cn/)
C. axillaris	105.23	32.58	the Chinese Virtual Herbarium (https://www.cvh.ac.cn/)
C. axillaris	105.37	29.15	the Chinese Virtual Herbarium (https://www.cvh.ac.cn/)
C. axillaris	104.81	30.88	the Chinese Virtual Herbarium (https://www.cvh.ac.cn/)
C. axillaris	106.11	30.84	the Chinese Virtual Herbarium (https://www.cvh.ac.cn/)
C. axillaris	107.72	29.86	the Chinese Virtual Herbarium (https://www.cvh.ac.cn/)
C. axillaris	107.09	29.16	the Chinese Virtual Herbarium (https://www.cvh.ac.cn/)
C. axillaris	107.39	29.71	the Chinese Virtual Herbarium (https://www.cvh.ac.cn/)
C. axillaris	108.16	29.29	the Chinese Virtual Herbarium (https://www.cvh.ac.cn/)
C. axillaris	106.64	29.03	the Chinese Virtual Herbarium (https://www.cvh.ac.cn/)
C. axillaris	109.41	31.02	the Chinese Virtual Herbarium (https://www.cvh.ac.cn/)
C. axillaris	106.27	29.97	the Chinese Virtual Herbarium (https://www.cvh.ac.cn/)
C. axillaris	109.56	31.42	the Chinese Virtual Herbarium (https://www.cvh.ac.cn/)
C. axillaris	93.47	27.34	the Chinese Virtual Herbarium (https://www.cvh.ac.cn/)
C. axillaris	95.19	29.19	the Chinese Virtual Herbarium (https://www.cvh.ac.cn/)
C. axillaris	95.33	29.32	the Chinese Virtual Herbarium (https://www.cvh.ac.cn/)
C. axillaris	96.05	29.56	the Chinese Virtual Herbarium (https://www.cvh.ac.cn/)
C. axillaris	94.21	28.47	the Chinese Virtual Herbarium (https://www.cvh.ac.cn/)
C. axillaris	117.12	29.35	the Chinese Virtual Herbarium (https://www.cvh.ac.cn/)
C. axillaris	117.57	30.08	the Chinese Virtual Herbarium (https://www.cvh.ac.cn/)
