# Supplementary material for: Extensive Pollen Flow and Historical Population Expansions Shaped the Phylogeographic Pattern of Choerospondias axillaris: Evidence From Chloroplast DNA and ITS Sequences
Source: Ecol Evol. 2026 Apr 30;16(5):e73588. doi: 10.1002/ece3.73588 (PMC13130045; doi:10.1002/ece3.73588)
Supplement: Supplementary file 8 — Table S4: Polymorphic Sites of 16 Haplotypes in cpDNA Sequences of Choerospondias axillaris . [file ECE3-16-e73588-s003.xlsx]

## Sheet: Sheet1
Table S4 Polymorphic Sites of 16 Haplotypes in cpDNA Sequences of C. axillaris.
Haplotypes	psbA-trnH				rpl20-rps12			trnL-trnF
	256	384-404	481-505	709-711	1169	1197	1448	2117	2134	2177	2189	2199
H1	T	-	-	-	C	G	C	G	-	T	T	A
H2	T	-	2	3	C	G	T	T	A	T	T	A
H3	T	-	-	-	C	G	C	G	-	T	G	A
H4	T	-	-	-	C	G	C	G	-	T	T	T
H5	T	-	-	-	C	G	C	G	-	T	C	A
H6	T	-	-	-	C	A	C	G	-	T	T	A
H7	G	-	-	-	C	G	C	G	-	T	T	A
H8	T	-	-	-	C	G	C	G	-	T	T	C
H9	T	1	2	3	T	G	C	T	-	T	T	A
H10	T	-	2	3	C	G	C	T	A	T	T	A
H11	G	-	-	-	C	G	C	G	-	T	G	A
H12	G	-	-	-	C	G	C	G	-	T	C	A
H13	T	-	2	3	C	G	T	T	A	T	T	T
H14	T	-	2	3	C	G	T	T	A	T	C	A
H15	T	1	2	3	T	G	T	T	-	T	T	A
H16	T	-	-	-	C	G	C	G	-	A	C	A
Note: “1” represents AATCTCTAATTTATTAGCTCT; “2” represents ATTAGAATTTTCAATTCTAATTTAA; “3” represents TTT.
