# Supplementary material for: Extensive Pollen Flow and Historical Population Expansions Shaped the Phylogeographic Pattern of Choerospondias axillaris: Evidence From Chloroplast DNA and ITS Sequences
Source: Ecol Evol. 2026 Apr 30;16(5):e73588. doi: 10.1002/ece3.73588 (PMC13130045; doi:10.1002/ece3.73588)
Supplement: Supplementary file 9 — Table S5: Polymorphic Sites of 12 Haplotypes in ITS Sequences of Choerospondias axillaris . [file ECE3-16-e73588-s002.xlsx]

## Sheet: Sheet1
Table S5 Polymorphic Sites of 12 Haplotypes in ITS Sequences of C. axillaris.
Haplotypes	ITS
	9	14	47	49	57	73	84	106	111	113	134	177
H1	C	T	A	C	C	G	G	G	C	C	C	G
H2	C	T	T	C	C	G	A	G	C	C	C	G
H3	C	C	A	C	C	G	G	G	C	T	C	G
H4	C	T	A	C	C	G	G	G	T	C	C	A
H5	C	C	A	C	C	G	G	G	C	C	C	G
H6	C	T	T	C	C	G	G	G	C	C	C	G
H7	C	T	A	C	C	G	G	G	C	C	T	G
H8	C	T	A	C	C	G	G	A	C	C	C	G
H9	C	T	A	C	C	G	A	G	C	C	C	G
H10	C	C	A	A	C	G	G	G	C	C	C	G
H11	T	T	A	C	C	T	G	G	C	C	C	G
H12	C	C	A	A	A	G	G	G	C	C	C	G
