# Supplementary material for: Extensive Pollen Flow and Historical Population Expansions Shaped the Phylogeographic Pattern of Choerospondias axillaris: Evidence From Chloroplast DNA and ITS Sequences
Source: Ecol Evol. 2026 Apr 30;16(5):e73588. doi: 10.1002/ece3.73588 (PMC13130045; doi:10.1002/ece3.73588)
Supplement: Supplementary file 10 — Table S6: Contribution rate of 10 environmental variables in different periods. [file ECE3-16-e73588-s006.xlsx]

## Sheet: Sheet1
Table S6 Contribution rate of 10 environmental variables in different periods.
Major environment variables	Contribution rate（%）
	LIG	LGM	MH	Current
Bio12	66.6	68.2	68.3	65.8
Bio14	15.3	14	12.9	15.3
Bio5	9.4	9.4	9.1	8.8
Bio6	5.8	5.2	6.2	5.9
Bio18	0.8	0.8	1.3	1.8
Bio2	0.6	1.2	1.2	1.1
Bio7	0.8	0.5	0.5	0.6
Bio8	0.4	0.4	0.4	0.4
Bio3	0.1	0.2	0.1	0.3
Bio15	0.1	0.1	0	0.1
