# Supplementary material for: Extensive Pollen Flow and Historical Population Expansions Shaped the Phylogeographic Pattern of Choerospondias axillaris: Evidence From Chloroplast DNA and ITS Sequences
Source: Ecol Evol. 2026 Apr 30;16(5):e73588. doi: 10.1002/ece3.73588 (PMC13130045; doi:10.1002/ece3.73588)
Supplement: Supplementary file 11 — Table S7: Predicted area of potential suitable areas under different climate scenarios of Choerospondias axillaris . [file ECE3-16-e73588-s008.xlsx]

## Sheet: Sheet1
Table S7 Predicted area of potential suitable areas under different climate scenarios of C. axillaris.
Period	Low suitable area (×104 km2)	Middle suitable area (×104 km2)	High suitable area (×104 km2)
LIG	131.68	67.54	115.39
LGM	105.11	80.94	4.87
MH	101.97	80.14	7.78
Current	74.26	91.12	57.85
